# Supplementary material for: Cost-Effectiveness of Sugammadex Versus Neostigmine to Reverse Neuromuscular Blockade in a University Hospital in Taiwan: A Propensity Score-Matched Analysis
Source: Healthcare (Basel). 2023 Jan 12;11(2):240. doi: 10.3390/healthcare11020240 (PMC9859243; doi:10.3390/healthcare11020240)
Supplement: Supplementary file 1 [file healthcare-11-00240-s001.zip]

Archive with 1 entries (1 files):
- healthcare-2144603-supplementary tables.pdf
